# Supplementary material for: Advanced leukocyte classification using attention mechanisms and dual channel U-Net architecture
Source: Sci Rep. 2025 Apr 22;15:13825. doi: 10.1038/s41598-025-96918-3 (PMC12015285; doi:10.1038/s41598-025-96918-3)
Supplement: Supplementary file 3 — Supplementary Information 3. [file 41598_2025_96918_MOESM3_ESM.zip]

Archive with 6,045 entries (6,045 files):
- WBCs-v2.v2-v2.yolov8/data.yaml
- WBCs-v2.v2-v2.yolov8/test/images/EO_10150_jpg.rf.d4f0d38b76550c423363c5c8ddc6d801.jpg
- WBCs-v2.v2-v2.yolov8/test/images/EO_101852_jpg.rf.fb10e5b806534f5e9a25f3d84f2740da.jpg
- WBCs-v2.v2-v2.yolov8/test/images/EO_105010_jpg.rf.4054b9af3cbf0b0b9a6e1b30fdafaeac.jpg
- WBCs-v2.v2-v2.yolov8/test/images/EO_105961_jpg.rf.af0c72d6264e45b8476b5504ed9f6783.jpg
- WBCs-v2.v2-v2.yolov8/test/images/EO_115792_jpg.rf.e8e03584efba6b2ffd5f505f6d80f5cb.jpg
- WBCs-v2.v2-v2.yolov8/test/images/EO_118338_jpg.rf.bc4c7e78bbda9534984373abd33ff3ac.jpg
- WBCs-v2.v2-v2.yolov8/test/images/EO_126623_jpg.rf.d8c22bde41492a3574c4be851c8085f8.jpg
- WBCs-v2.v2-v2.yolov8/test/images/EO_130195_jpg.rf.5558e88a78fdcc575cc6e8afd6bd0c64.jpg
- WBCs-v2.v2-v2.yolov8/test/images/EO_134423_jpg.rf.fb627e516439390b7c05b5f83beec0f9.jpg
- WBCs-v2.v2-v2.yolov8/test/images/EO_139723_jpg.rf.dc6af5fac172a98c0fea9ad7be3ec260.jpg
- WBCs-v2.v2-v2.yolov8/test/images/EO_152922_jpg.rf.948ec9470ba8d840789e1fbfa49fc673.jpg
- WBCs-v2.v2-v2.yolov8/test/images/EO_1554_jpg.rf.12e469eb3b856193cf57b4748658aad0.jpg
- WBCs-v2.v2-v2.yolov8/test/images/EO_158113_jpg.rf.49e075ac0d2073f053dc1816dcc5b9c3.jpg
- WBCs-v2.v2-v2.yolov8/test/images/EO_159306_jpg.rf.7abf6588279818bc06f994108d86d37d.jpg
- WBCs-v2.v2-v2.yolov8/test/images/EO_164571_jpg.rf.acd9eea4a80e8d85a20d5b6aa50bc925.jpg
- WBCs-v2.v2-v2.yolov8/test/images/EO_164591_jpg.rf.f31978a5ada0b4d92fb3d2e681736dea.jpg
- WBCs-v2.v2-v2.yolov8/test/images/EO_165140_jpg.rf.8b2a7273783698ca52d01f96b1502c5b.jpg
- WBCs-v2.v2-v2.yolov8/test/images/EO_165152_jpg.rf.78f7cf10a20b0253fbb5eb15cce74b2f.jpg
- WBCs-v2.v2-v2.yolov8/test/images/EO_167179_jpg.rf.f29646a00b3d40a4611c86b0a8ba5ea2.jpg
- WBCs-v2.v2-v2.yolov8/test/images/EO_182479_jpg.rf.4ee6e2f05d63ed28393c00a9759299c1.jpg
- WBCs-v2.v2-v2.yolov8/test/images/EO_190201_jpg.rf.dfe37705e1d90fd6c5a1b6894947f850.jpg
- WBCs-v2.v2-v2.yolov8/test/images/EO_194014_jpg.rf.3f87a20c4d6d05aaca8b85de3ef28b1f.jpg
- WBCs-v2.v2-v2.yolov8/test/images/EO_197001_jpg.rf.65c6cd31fc5cd92267a5834d2963f493.jpg
- WBCs-v2.v2-v2.yolov8/test/images/EO_201647_jpg.rf.8c558191a8cdf91c6e569d4d573353a7.jpg
- WBCs-v2.v2-v2.yolov8/test/images/EO_20293_jpg.rf.b0f4f02a5286d17a4326cb70b4cdb3d1.jpg
- WBCs-v2.v2-v2.yolov8/test/images/EO_209322_jpg.rf.f86b94e0f11c9c804933992b24431e30.jpg
- WBCs-v2.v2-v2.yolov8/test/images/EO_210086_jpg.rf.9eb8ce58951654946f8092b9f5e28a41.jpg
- WBCs-v2.v2-v2.yolov8/test/images/EO_210291_jpg.rf.ec2262aea7bdb44ee97b488edde47a32.jpg
- WBCs-v2.v2-v2.yolov8/test/images/EO_212014_jpg.rf.3b2b256ca780c57a4f43856965805ca8.jpg
- WBCs-v2.v2-v2.yolov8/test/images/EO_212509_jpg.rf.72433d040b93b8bedbb26de399ec433d.jpg
- WBCs-v2.v2-v2.yolov8/test/images/EO_214340_jpg.rf.3aaec6bb9441c85c4e8bb36581cf1ee7.jpg
- WBCs-v2.v2-v2.yolov8/test/images/EO_214664_jpg.rf.afeac62b12790570595e86c24fe1c5e8.jpg
- WBCs-v2.v2-v2.yolov8/test/images/EO_220632_jpg.rf.accbbb8379ee9eac859b157f0532cb7f.jpg
- WBCs-v2.v2-v2.yolov8/test/images/EO_221996_jpg.rf.6ad2d964cb9dc656e3559db154dd4cea.jpg
- WBCs-v2.v2-v2.yolov8/test/images/EO_223866_jpg.rf.b517088bb44fe7869a535cc7eacf7022.jpg
- WBCs-v2.v2-v2.yolov8/test/images/EO_223868_jpg.rf.30b5637ba8661c86bcdbab3527f183d7.jpg
- WBCs-v2.v2-v2.yolov8/test/images/EO_22814_jpg.rf.941cd9d2a3003f77936459e1c041dd3f.jpg
- WBCs-v2.v2-v2.yolov8/test/images/EO_230357_jpg.rf.aaed17e0d01974b8b02e26834681907a.jpg
- WBCs-v2.v2-v2.yolov8/test/images/EO_23089841_jpg.rf.3631f1e541f50d4e92122d532f64939b.jpg
- WBCs-v2.v2-v2.yolov8/test/images/EO_247089_jpg.rf.fdc412e1643a7553dbd9274931ca6ad0.jpg
- WBCs-v2.v2-v2.yolov8/test/images/EO_247533_jpg.rf.4a03797dfc0045393e92d5659ce615ad.jpg
- WBCs-v2.v2-v2.yolov8/test/images/EO_250252_jpg.rf.f2beef6a7ffb489d750173e706e1585e.jpg
- WBCs-v2.v2-v2.yolov8/test/images/EO_250649_jpg.rf.85a8a129964d0d34d7e93d4e0d32a2cc.jpg
- WBCs-v2.v2-v2.yolov8/test/images/EO_251668_jpg.rf.e154242bd8b36a991128cd07e1590647.jpg
- WBCs-v2.v2-v2.yolov8/test/images/EO_258490_jpg.rf.c7510dd86a1c31616271b46803a7b4de.jpg
- WBCs-v2.v2-v2.yolov8/test/images/EO_260857_jpg.rf.00da536757a23a25255ee199d3b3618e.jpg
- WBCs-v2.v2-v2.yolov8/test/images/EO_262501_jpg.rf.22f13754d5d8bbf4df6224819ffee795.jpg
- WBCs-v2.v2-v2.yolov8/test/images/EO_265516_jpg.rf.54c8ba8520394429019d498d20f81f8d.jpg
- WBCs-v2.v2-v2.yolov8/test/images/EO_265598_jpg.rf.8f274789f309a219e3a45bb1d2ca4c8e.jpg
- WBCs-v2.v2-v2.yolov8/test/images/EO_265718_jpg.rf.f9f7d9d1b68dd5b386130520a33c1ae6.jpg
- WBCs-v2.v2-v2.yolov8/test/images/EO_268984_jpg.rf.27e0c9acda95251b98ca0e6bcf991288.jpg
- WBCs-v2.v2-v2.yolov8/test/images/EO_273049_jpg.rf.81ba98f2bffa560764f8971e7c9f8e72.jpg
- WBCs-v2.v2-v2.yolov8/test/images/EO_276119_jpg.rf.e71210c9d5ff0f919542ce22ab0ec008.jpg
- WBCs-v2.v2-v2.yolov8/test/images/EO_277497_jpg.rf.4fddbfc669860a1f7f3e9bd44973c14e.jpg
- WBCs-v2.v2-v2.yolov8/test/images/EO_286161_jpg.rf.cf9d6de73ff9d0949667bfd6e37236f2.jpg
- WBCs-v2.v2-v2.yolov8/test/images/EO_287394_jpg.rf.56d56d419be42e6542aa63585410d605.jpg
- WBCs-v2.v2-v2.yolov8/test/images/EO_287859_jpg.rf.a38f64790710364ebeb1e3b648e068ff.jpg
- WBCs-v2.v2-v2.yolov8/test/images/EO_288126_jpg.rf.ebf09d10ce59e363c3cd28392da8ec28.jpg
- WBCs-v2.v2-v2.yolov8/test/images/EO_290013_jpg.rf.1e1e98ef64f378d4376f8e1f322304bb.jpg
- WBCs-v2.v2-v2.yolov8/test/images/EO_301146_jpg.rf.312e77883dd4938e0db8e3060ef5e0a1.jpg
- WBCs-v2.v2-v2.yolov8/test/images/EO_305691_jpg.rf.49767f6beb93c0e1f05baf0457433319.jpg
- WBCs-v2.v2-v2.yolov8/test/images/EO_312103_jpg.rf.95e9b2b4cff038855da3195446b2e4df.jpg
- WBCs-v2.v2-v2.yolov8/test/images/EO_315883_jpg.rf.ea37c4063980eba7301c7d030cf9a00a.jpg
- WBCs-v2.v2-v2.yolov8/test/images/EO_316082_jpg.rf.05a8c51cec170361839bcb8368d5cc98.jpg
- WBCs-v2.v2-v2.yolov8/test/images/EO_319771_jpg.rf.b58f7db3f0fe1e5de8ac9534fed878d3.jpg
- WBCs-v2.v2-v2.yolov8/test/images/EO_326816_jpg.rf.2700e9714f76a5fa94973db4c5f4e456.jpg
- WBCs-v2.v2-v2.yolov8/test/images/EO_333532_jpg.rf.261f757a57ee10071cdcd53cade5df3c.jpg
- WBCs-v2.v2-v2.yolov8/test/images/EO_333712_jpg.rf.f02c5b48dd04c238913f7719dffca6f7.jpg
- WBCs-v2.v2-v2.yolov8/test/images/EO_340997_jpg.rf.8c57f2a5ec0689de553a22231155cb01.jpg
- WBCs-v2.v2-v2.yolov8/test/images/EO_343324_jpg.rf.634ada10a09513ad525dc32c5571de05.jpg
- WBCs-v2.v2-v2.yolov8/test/images/EO_353231_jpg.rf.bb25ff7385953919e2cae6ecfce13fcb.jpg
- WBCs-v2.v2-v2.yolov8/test/images/EO_359161_jpg.rf.dd51413be69c2dcbc5172e0f5dc523b1.jpg
- WBCs-v2.v2-v2.yolov8/test/images/EO_35975_jpg.rf.c92530ffd2cf0e7754b96d5f6ae0c29a.jpg
- WBCs-v2.v2-v2.yolov8/test/images/EO_361403_jpg.rf.defe0a2abe0df8bbff1070df6758a267.jpg
- WBCs-v2.v2-v2.yolov8/test/images/EO_364521_jpg.rf.96e64fba12750548d5859d3319c87282.jpg
- WBCs-v2.v2-v2.yolov8/test/images/EO_375633_jpg.rf.d818376b082c5d611ccba84c54347fbf.jpg
- WBCs-v2.v2-v2.yolov8/test/images/EO_3799_jpg.rf.bec7bba1945f4d1d72600f4c8fd2b81b.jpg
- WBCs-v2.v2-v2.yolov8/test/images/EO_382349_jpg.rf.e17693c9e83b4a04ecff2e58f6d45ea3.jpg
- WBCs-v2.v2-v2.yolov8/test/images/EO_383782_jpg.rf.98cd7ca9783f7dd886d159acb4a5b3b2.jpg
- WBCs-v2.v2-v2.yolov8/test/images/EO_388214_jpg.rf.ae44da2c6068e91e38aa4610930f1551.jpg
- WBCs-v2.v2-v2.yolov8/test/images/EO_388405_jpg.rf.771dd4850710d38781220ee6b08398f4.jpg
- WBCs-v2.v2-v2.yolov8/test/images/EO_393793_jpg.rf.acfaadce9a57443e78004928cb7bafcb.jpg
- WBCs-v2.v2-v2.yolov8/test/images/EO_403514_jpg.rf.7ea6e28a98bb219c43d52669dec231a2.jpg
- WBCs-v2.v2-v2.yolov8/test/images/EO_405046_jpg.rf.de4fedbe805fb4ed3ce369d66e2b1e29.jpg
- WBCs-v2.v2-v2.yolov8/test/images/EO_407207_jpg.rf.95f8f7b04aaca034b87e5deb5c5c358e.jpg
- WBCs-v2.v2-v2.yolov8/test/images/EO_410459_jpg.rf.3bd40e44f56da63b94d45b3e3ad29c45.jpg
- WBCs-v2.v2-v2.yolov8/test/images/EO_411321_jpg.rf.813d7f78a71c94d173ff95363580a21e.jpg
- WBCs-v2.v2-v2.yolov8/test/images/EO_41456_jpg.rf.135a6390cf34dd54124dc2bf9f5455c6.jpg
- WBCs-v2.v2-v2.yolov8/test/images/EO_417637_jpg.rf.cbe6232cca8ed6f7f1f216fdd959f486.jpg
- WBCs-v2.v2-v2.yolov8/test/images/EO_421436_jpg.rf.382ccd8cc093dbddd08ee392aba1977a.jpg
- WBCs-v2.v2-v2.yolov8/test/images/EO_42506_jpg.rf.080c496e1d24032236d3c71a49379ebc.jpg
- WBCs-v2.v2-v2.yolov8/test/images/EO_431365_jpg.rf.b6ccf704baaa16d9b034c18d87b9186b.jpg
- WBCs-v2.v2-v2.yolov8/test/images/EO_432100_jpg.rf.bfe0de06a213accd5c2b201eaa812e2a.jpg
- WBCs-v2.v2-v2.yolov8/test/images/EO_433563_jpg.rf.fd1d75d0a162d7c5c2b072fb69e0a9c8.jpg
- WBCs-v2.v2-v2.yolov8/test/images/EO_435926_jpg.rf.68121b4bf0f8b4417edc66d0a396f127.jpg
- WBCs-v2.v2-v2.yolov8/test/images/EO_440848_jpg.rf.a360cfd170b83c0ef3bb156b123de6e6.jpg
- WBCs-v2.v2-v2.yolov8/test/images/EO_442649_jpg.rf.b2fb489c18a59b2baeb8a9ea241a90ab.jpg
- WBCs-v2.v2-v2.yolov8/test/images/EO_442_jpg.rf.9b62d0f248a34fb491eaa87993eb1184.jpg
- WBCs-v2.v2-v2.yolov8/test/images/EO_443713_jpg.rf.29e0f70a7762158fce83eab08d6f7792.jpg
- WBCs-v2.v2-v2.yolov8/test/images/EO_444535_jpg.rf.33c48d0997ad8377a93aba80b98722a3.jpg
- WBCs-v2.v2-v2.yolov8/test/images/EO_444606_jpg.rf.8f8cafa989e29b15686e81e210e4976b.jpg
- WBCs-v2.v2-v2.yolov8/test/images/EO_448200_jpg.rf.d507514fb0a9c934a038648c0057a994.jpg
- WBCs-v2.v2-v2.yolov8/test/images/EO_448998_jpg.rf.8e96e438e197df1ab005e195cce66976.jpg
- WBCs-v2.v2-v2.yolov8/test/images/EO_451494_jpg.rf.9111c089f117c12c6b2bf91a2ba33718.jpg
- WBCs-v2.v2-v2.yolov8/test/images/EO_453486_jpg.rf.5e17f1ffae1a123af53f0a254d020a03.jpg
- WBCs-v2.v2-v2.yolov8/test/images/EO_453795_jpg.rf.2229c2d69472325d41f71c6c4916675b.jpg
- WBCs-v2.v2-v2.yolov8/test/images/EO_454188_jpg.rf.5316589d72b54a1e1a3f7fdee05bd07e.jpg
- WBCs-v2.v2-v2.yolov8/test/images/EO_454841_jpg.rf.9579f140cb652310f6da7c497787632b.jpg
- WBCs-v2.v2-v2.yolov8/test/images/EO_455444_jpg.rf.96eeb1ed0f3773b5c056ff026795ee24.jpg
- WBCs-v2.v2-v2.yolov8/test/images/EO_455519_jpg.rf.8c7159357a94b0d8f776e914d7e8ed5f.jpg
- WBCs-v2.v2-v2.yolov8/test/images/EO_460463_jpg.rf.8215267564d6c5e3787bbd6c933fdb66.jpg
- WBCs-v2.v2-v2.yolov8/test/images/EO_461953_jpg.rf.5cf355525e57742678d9c6bb4a9bcc01.jpg
- WBCs-v2.v2-v2.yolov8/test/images/EO_466494_jpg.rf.fc0717479eb64bfa45965783f53ac0c2.jpg
- WBCs-v2.v2-v2.yolov8/test/images/EO_467442_jpg.rf.5ecd322a79a1bc15831ce4243679888a.jpg
- WBCs-v2.v2-v2.yolov8/test/images/EO_469614_jpg.rf.42180c2591d45fa97969ac5a5013b2aa.jpg
- WBCs-v2.v2-v2.yolov8/test/images/EO_469714_jpg.rf.5d6d095185712f6639e1feb35fd2a235.jpg
- WBCs-v2.v2-v2.yolov8/test/images/EO_474344_jpg.rf.c6a417c8badd459bc3abcfab03247126.jpg
- WBCs-v2.v2-v2.yolov8/test/images/EO_47902_jpg.rf.20806c52d984327b5d1f922e54e38f89.jpg
- WBCs-v2.v2-v2.yolov8/test/images/EO_481757_jpg.rf.78dcf2aad8e14a3b2575f5d846b2f1f7.jpg
- WBCs-v2.v2-v2.yolov8/test/images/EO_483350_jpg.rf.7f29b6abb1652f7b261e0744106642ac.jpg
- WBCs-v2.v2-v2.yolov8/test/images/EO_483703_jpg.rf.264039c89fd0eead95db04bc6058091d.jpg
- WBCs-v2.v2-v2.yolov8/test/images/EO_484926_jpg.rf.b09718b1b72da0c5250819b1c216e8b4.jpg
- WBCs-v2.v2-v2.yolov8/test/images/EO_487107_jpg.rf.1a5bd006c6650426fc8608f5adf0b2a4.jpg
- WBCs-v2.v2-v2.yolov8/test/images/EO_489810_jpg.rf.8c5fa9940108771f8201ecf3b454c2b4.jpg
- WBCs-v2.v2-v2.yolov8/test/images/EO_489929_jpg.rf.5cb4ec60a80be59cef35906ce763b656.jpg
- WBCs-v2.v2-v2.yolov8/test/images/EO_490376_jpg.rf.bd1e4f3f5c5873558cff0fec4df94b61.jpg
- WBCs-v2.v2-v2.yolov8/test/images/EO_492401_jpg.rf.63ff5ff53206a0f157a5d5364942a696.jpg
- WBCs-v2.v2-v2.yolov8/test/images/EO_492738_jpg.rf.7a99bf23f4866b09c0e34bfdec30ffaf.jpg
- WBCs-v2.v2-v2.yolov8/test/images/EO_49445_jpg.rf.a8c8caac391e6894a9524b5288b1d810.jpg
- WBCs-v2.v2-v2.yolov8/test/images/EO_500493_jpg.rf.e5392302bdd8085a600373dbd2d06df6.jpg
- WBCs-v2.v2-v2.yolov8/test/images/EO_504861_jpg.rf.352323752bf514a760c30dd371159529.jpg
- WBCs-v2.v2-v2.yolov8/test/images/EO_505246_jpg.rf.84f92e537400ff629f32e75fa16abb0f.jpg
- WBCs-v2.v2-v2.yolov8/test/images/EO_506761_jpg.rf.a19bf2d695802b74d9ea9e98fb5a1eea.jpg
- WBCs-v2.v2-v2.yolov8/test/images/EO_50681_jpg.rf.2fc232786c5b215f41450236016fb675.jpg
- WBCs-v2.v2-v2.yolov8/test/images/EO_511506_jpg.rf.33db2881842d0369ca0340115e3e02ce.jpg
- WBCs-v2.v2-v2.yolov8/test/images/EO_519146_jpg.rf.0eba96e96694f4cb5ee1d665b2f9c00b.jpg
- WBCs-v2.v2-v2.yolov8/test/images/EO_521034_jpg.rf.d5aaf7350d8cb3778288eb061e6484f1.jpg
- WBCs-v2.v2-v2.yolov8/test/images/EO_521097_jpg.rf.cf43f4c4a96b4b993e868f4975e226d3.jpg
- WBCs-v2.v2-v2.yolov8/test/images/EO_524648_jpg.rf.c1f61f2f55cfa77b54b85a261b9a01a1.jpg
- WBCs-v2.v2-v2.yolov8/test/images/EO_526573_jpg.rf.03a41a615332b335ebac18ab0a6cbec7.jpg
- WBCs-v2.v2-v2.yolov8/test/images/EO_531180_jpg.rf.2163ff787a79f69ce2b58e4c02de3ee5.jpg
- WBCs-v2.v2-v2.yolov8/test/images/EO_534414_jpg.rf.23cfe30e33c5c4a9243d082ac2dd1b31.jpg
- WBCs-v2.v2-v2.yolov8/test/images/EO_5364_jpg.rf.89f2e9b83c34ee9a343b7383ea6c30f7.jpg
- WBCs-v2.v2-v2.yolov8/test/images/EO_536707_jpg.rf.8a010f16b3e1d57eb7225271a66744b2.jpg
- WBCs-v2.v2-v2.yolov8/test/images/EO_537047_jpg.rf.0615f95d8229ce78b8b1d132ae0f2178.jpg
- WBCs-v2.v2-v2.yolov8/test/images/EO_542847_jpg.rf.7c29754da284f4274631a4efed17e037.jpg
- WBCs-v2.v2-v2.yolov8/test/images/EO_545985_jpg.rf.aeb984359eb2ed546769af4fa76e7404.jpg
- WBCs-v2.v2-v2.yolov8/test/images/EO_548205_jpg.rf.a4d3266cda81d36f554e8e439e5e8886.jpg
- WBCs-v2.v2-v2.yolov8/test/images/EO_549513_jpg.rf.e988af209274e7b9a7abec6d5787f2ab.jpg
- WBCs-v2.v2-v2.yolov8/test/images/EO_552660_jpg.rf.1628d793086fce26a1ea5541c4f5be95.jpg
- WBCs-v2.v2-v2.yolov8/test/images/EO_553328_jpg.rf.8282a3484ea239a2e92ae94c1695d8e7.jpg
- WBCs-v2.v2-v2.yolov8/test/images/EO_557765_jpg.rf.61cf5900c85986e1a798d3144e77c23b.jpg
- WBCs-v2.v2-v2.yolov8/test/images/EO_557988_jpg.rf.db7211f48f2e51b5a969b1f0d51189fa.jpg
- WBCs-v2.v2-v2.yolov8/test/images/EO_55803_jpg.rf.d146bb92c1894c2ce248765bb7a0651a.jpg
- WBCs-v2.v2-v2.yolov8/test/images/EO_559297_jpg.rf.d1499005636e0f2081a17269645e7c51.jpg
- WBCs-v2.v2-v2.yolov8/test/images/EO_560727_jpg.rf.8123bea710ec98bd0852be34a030e999.jpg
- WBCs-v2.v2-v2.yolov8/test/images/EO_571184_jpg.rf.01a37ee1a48135f8d1b80cb508e3116c.jpg
- WBCs-v2.v2-v2.yolov8/test/images/EO_573632_jpg.rf.028157c6402a4d231ed158fda5af7424.jpg
- WBCs-v2.v2-v2.yolov8/test/images/EO_577819_jpg.rf.1a25b10d7f7266209be952395763e904.jpg
- WBCs-v2.v2-v2.yolov8/test/images/EO_582429_jpg.rf.a34fb0a29022a09e184492371c91f7f3.jpg
- WBCs-v2.v2-v2.yolov8/test/images/EO_583633_jpg.rf.5d26acf28a53889d37b74c7c3a4668d9.jpg
- WBCs-v2.v2-v2.yolov8/test/images/EO_585427_jpg.rf.22298ac93c263bc102aa213feb101e6e.jpg
- WBCs-v2.v2-v2.yolov8/test/images/EO_586198_jpg.rf.5e716ab727d0fca3dca53efae19dae8b.jpg
- WBCs-v2.v2-v2.yolov8/test/images/EO_586528_jpg.rf.1904969f3eea609f6f07703460ed4ddf.jpg
- WBCs-v2.v2-v2.yolov8/test/images/EO_592257_jpg.rf.15fa9d1ba5e34ce367f59c48d5de8071.jpg
- WBCs-v2.v2-v2.yolov8/test/images/EO_596923_jpg.rf.720c1c074b2e132337baf427632beb1a.jpg
- WBCs-v2.v2-v2.yolov8/test/images/EO_598317_jpg.rf.156119c6edce897882be1897d80b1848.jpg
- WBCs-v2.v2-v2.yolov8/test/images/EO_60036_jpg.rf.997c231b1ff70d48f2d24af14c166637.jpg
- WBCs-v2.v2-v2.yolov8/test/images/EO_602757_jpg.rf.91ca4522748079fa77f38ee59e1c6aab.jpg
- WBCs-v2.v2-v2.yolov8/test/images/EO_606244_jpg.rf.b4afe1e87064d272ec7a2effa10251f3.jpg
- WBCs-v2.v2-v2.yolov8/test/images/EO_606717_jpg.rf.3ca5b31e1a45044130f7864d5d62a7b5.jpg
- WBCs-v2.v2-v2.yolov8/test/images/EO_624586_jpg.rf.8640a43928c3b123528d6eb31f46627a.jpg
- WBCs-v2.v2-v2.yolov8/test/images/EO_626322_jpg.rf.99d0b814c8600020e2a4eb604d7902fb.jpg
- WBCs-v2.v2-v2.yolov8/test/images/EO_626851_jpg.rf.5da56354a63d34566b9c6ee22c93a3ec.jpg
- WBCs-v2.v2-v2.yolov8/test/images/EO_631496_jpg.rf.a08cecefca807d8d0a6de35a975c2663.jpg
- WBCs-v2.v2-v2.yolov8/test/images/EO_634772_jpg.rf.5898c1dab19f76ff2e08217e758b74bc.jpg
- WBCs-v2.v2-v2.yolov8/test/images/EO_637854_jpg.rf.a33ea7eb029833fda6cdeac3a1cd16d0.jpg
- WBCs-v2.v2-v2.yolov8/test/images/EO_641431_jpg.rf.0bd0c17e79ba5a6c7edaf4ed5fbb0e3e.jpg
- WBCs-v2.v2-v2.yolov8/test/images/EO_641941_jpg.rf.c13df19da4b00b50ceda970b03a5f2b9.jpg
- WBCs-v2.v2-v2.yolov8/test/images/EO_642604_jpg.rf.adc38be2c2a9d0a58995a205d59c22e4.jpg
- WBCs-v2.v2-v2.yolov8/test/images/EO_642785_jpg.rf.189dcc1278ba9f67b169903c3651f954.jpg
- WBCs-v2.v2-v2.yolov8/test/images/EO_646720_jpg.rf.83282af1bd6f8d77a189ac8611aa9832.jpg
- WBCs-v2.v2-v2.yolov8/test/images/EO_652278_jpg.rf.a5b41bd55c3bbc8cd235fde8f388177a.jpg
- WBCs-v2.v2-v2.yolov8/test/images/EO_652542_jpg.rf.298b7665dab1a2f64bb63ea487b78d8d.jpg
- WBCs-v2.v2-v2.yolov8/test/images/EO_657449_jpg.rf.b17183a7c224248e8bb629a1e3181da8.jpg
- WBCs-v2.v2-v2.yolov8/test/images/EO_660308_jpg.rf.8f7c901936d0b5208df50d1cdb19afb8.jpg
- WBCs-v2.v2-v2.yolov8/test/images/EO_661478_jpg.rf.7202e82826ef885fdb1c839889294688.jpg
- WBCs-v2.v2-v2.yolov8/test/images/EO_664535_jpg.rf.3e3fead3ef8e4bd12f3ce422ad098a70.jpg
- WBCs-v2.v2-v2.yolov8/test/images/EO_67081_jpg.rf.a56915a2edf0c5464cb0f44543f9422b.jpg
- WBCs-v2.v2-v2.yolov8/test/images/EO_671075_jpg.rf.dc5ae9ca81639b4ffc7dd8433c02fcc7.jpg
- WBCs-v2.v2-v2.yolov8/test/images/EO_675962_jpg.rf.53117b2e08284891cc3bd95d0afb9622.jpg
- WBCs-v2.v2-v2.yolov8/test/images/EO_683491_jpg.rf.0e646347620cf847145e8c921da1582a.jpg
- WBCs-v2.v2-v2.yolov8/test/images/EO_685778_jpg.rf.bb46190a5fe1bdd40a576c7408ee46c6.jpg
- WBCs-v2.v2-v2.yolov8/test/images/EO_687569_jpg.rf.67cec0d490dea6a4adf45732b0785e1d.jpg
- WBCs-v2.v2-v2.yolov8/test/images/EO_689651_jpg.rf.ee06766d725eb200433bf0dd7a33c10b.jpg
- WBCs-v2.v2-v2.yolov8/test/images/EO_694065_jpg.rf.c423da84202aad584813823a23902fdd.jpg
- WBCs-v2.v2-v2.yolov8/test/images/EO_696748_jpg.rf.25c9f43062f91a73f3b805fecad6faea.jpg
- WBCs-v2.v2-v2.yolov8/test/images/EO_701883_jpg.rf.0388d14d10c23b27732a919282cf0562.jpg
- WBCs-v2.v2-v2.yolov8/test/images/EO_703433_jpg.rf.7dffbf5987d755c6bb857e1ae407d4f2.jpg
- WBCs-v2.v2-v2.yolov8/test/images/EO_703667_jpg.rf.65ca4fef5bfce23bcfee804a1f8bf54f.jpg
- WBCs-v2.v2-v2.yolov8/test/images/EO_704275_jpg.rf.55db1c479520c940bc9cec9bedc0ff32.jpg
- WBCs-v2.v2-v2.yolov8/test/images/EO_707092_jpg.rf.c9c334a5af04cbce53cc9bdcb97c63d3.jpg
- WBCs-v2.v2-v2.yolov8/test/images/EO_710683_jpg.rf.d6c801d3d8c094ee5de5bb3829cad268.jpg
- WBCs-v2.v2-v2.yolov8/test/images/EO_711299_jpg.rf.e4b9982046ece43b927157c7bd365b1c.jpg
- WBCs-v2.v2-v2.yolov8/test/images/EO_711529_jpg.rf.54e7f5b90bc816d8984605e2effaf6c4.jpg
- WBCs-v2.v2-v2.yolov8/test/images/EO_711696_jpg.rf.022f0664deb607c9335078b3d01a6701.jpg
- WBCs-v2.v2-v2.yolov8/test/images/EO_713402_jpg.rf.ff73c8c258015016b60f52c0c986ac71.jpg
- WBCs-v2.v2-v2.yolov8/test/images/EO_724059_jpg.rf.d9cb270eee99b641e0a1fecdb437e1b5.jpg
- WBCs-v2.v2-v2.yolov8/test/images/EO_726052_jpg.rf.9fa1542848eb7abd3ee2efd4e43a6cde.jpg
- WBCs-v2.v2-v2.yolov8/test/images/EO_726899_jpg.rf.bfb253d148d6b54e6df1e2ebe1f05c90.jpg
- WBCs-v2.v2-v2.yolov8/test/images/EO_728093_jpg.rf.6b06415852986eb498b8fcd49b2bd977.jpg
- WBCs-v2.v2-v2.yolov8/test/images/EO_733636_jpg.rf.11351b8af1de8afdf1e49973d4786a3e.jpg
- WBCs-v2.v2-v2.yolov8/test/images/EO_736655_jpg.rf.299c1b49e55013d00e1015353a6483a3.jpg
- WBCs-v2.v2-v2.yolov8/test/images/EO_739181_jpg.rf.d7131d95383041d2b608c2af857eaf2c.jpg
- WBCs-v2.v2-v2.yolov8/test/images/EO_740199_jpg.rf.f6b3157489b62ff5945bd0f4b72b820b.jpg
- WBCs-v2.v2-v2.yolov8/test/images/EO_74387_jpg.rf.9d0794400d59e87e9ef06b930f14c3bd.jpg
- WBCs-v2.v2-v2.yolov8/test/images/EO_745272_jpg.rf.9369f468359376b31f33fb839bc76c00.jpg
- WBCs-v2.v2-v2.yolov8/test/images/EO_74742_jpg.rf.add02cfb2683bd18c1df3fb4751b4902.jpg
- WBCs-v2.v2-v2.yolov8/test/images/EO_747892_jpg.rf.c06f7ee07d61bb1474cd1b3b7e2c6d66.jpg
- WBCs-v2.v2-v2.yolov8/test/images/EO_756779_jpg.rf.639271dc83976d84ccc21dbad58f64af.jpg
- WBCs-v2.v2-v2.yolov8/test/images/EO_761180_jpg.rf.14f9935e5e64f7da7a0f515926df2bf3.jpg
- WBCs-v2.v2-v2.yolov8/test/images/EO_76411_jpg.rf.de5ecca0108cb6f61dbf152766ab92d0.jpg
- WBCs-v2.v2-v2.yolov8/test/images/EO_76848_jpg.rf.ff2bde7973f359d413b56b9ee417a1ed.jpg
- WBCs-v2.v2-v2.yolov8/test/images/EO_769223_jpg.rf.93c41b9bd04bd571bbb852814b1806c3.jpg
- WBCs-v2.v2-v2.yolov8/test/images/EO_769518_jpg.rf.798b00246ecc3b02b7e320f91658ad43.jpg
- WBCs-v2.v2-v2.yolov8/test/images/EO_773102_jpg.rf.435b6b786b8adf0b1e8f302fb189fc6a.jpg
- WBCs-v2.v2-v2.yolov8/test/images/EO_773310_jpg.rf.d73f9295a7b65f468ea4324eba3d5f2d.jpg
- WBCs-v2.v2-v2.yolov8/test/images/EO_77820_jpg.rf.5d5ab81c3793f24e4e9bfead1209c0ab.jpg
- WBCs-v2.v2-v2.yolov8/test/images/EO_781911_jpg.rf.3136b0cd921452bdf912c150ddcd590b.jpg
- WBCs-v2.v2-v2.yolov8/test/images/EO_783136_jpg.rf.78d604466add0f211137cce45bf9f899.jpg
- WBCs-v2.v2-v2.yolov8/test/images/EO_786462_jpg.rf.f40794cccd5c3a4b706b554beec01b49.jpg
- WBCs-v2.v2-v2.yolov8/test/images/EO_792542_jpg.rf.63de3d393abe37a8fa58727cdce168be.jpg
- WBCs-v2.v2-v2.yolov8/test/images/EO_793941_jpg.rf.93e05b253243ea359542496c7ee20493.jpg
- WBCs-v2.v2-v2.yolov8/test/images/EO_794866_jpg.rf.eabd28a820b2e2480180cd48b869dc72.jpg
- WBCs-v2.v2-v2.yolov8/test/images/EO_796510_jpg.rf.1213f1a616f0310687da44daf0aea391.jpg
- WBCs-v2.v2-v2.yolov8/test/images/EO_799276_jpg.rf.bc6b84667e442b32c7cc080aea8fe285.jpg
- WBCs-v2.v2-v2.yolov8/test/images/EO_802739_jpg.rf.6e3dfb0d24b2b1c6db6e0178662022e1.jpg
- WBCs-v2.v2-v2.yolov8/test/images/EO_802945_jpg.rf.2f2e6f7eed3350fb99e5856c09e7ee42.jpg
- WBCs-v2.v2-v2.yolov8/test/images/EO_807177_jpg.rf.aa28b461994904db6594e179c810a051.jpg
- WBCs-v2.v2-v2.yolov8/test/images/EO_809901_jpg.rf.9db73762d574ff3ae2f5ef95054d1e6d.jpg
- WBCs-v2.v2-v2.yolov8/test/images/EO_811570_jpg.rf.ed6bf693a3411f4e0384459bffd1ca5d.jpg
- WBCs-v2.v2-v2.yolov8/test/images/EO_812957_jpg.rf.3c4f2730ccb854182f783bd676129336.jpg
- WBCs-v2.v2-v2.yolov8/test/images/EO_819208_jpg.rf.274eb9ffc3a46026d76e01e5b451b95f.jpg
- WBCs-v2.v2-v2.yolov8/test/images/EO_820562_jpg.rf.52ce9d1588c5b844614b9504727d336f.jpg
- WBCs-v2.v2-v2.yolov8/test/images/EO_832089_jpg.rf.22ff1133216660638e85b64aa4f8d210.jpg
- WBCs-v2.v2-v2.yolov8/test/images/EO_832106_jpg.rf.446698c1db6f042a000b480744314bee.jpg
- WBCs-v2.v2-v2.yolov8/test/images/EO_834080_jpg.rf.c2c0f977d587c1847578e213bc7df13e.jpg
- WBCs-v2.v2-v2.yolov8/test/images/EO_835338_jpg.rf.e59bc3584cbc5613c4dad0fd9a2d9682.jpg
- WBCs-v2.v2-v2.yolov8/test/images/EO_841216_jpg.rf.dc26a3c89a982f6fb83bcdb05397cf50.jpg
- WBCs-v2.v2-v2.yolov8/test/images/EO_841899_jpg.rf.afa662b394b4f529d1312ab150f26392.jpg
- WBCs-v2.v2-v2.yolov8/test/images/EO_84435_jpg.rf.1ab58417eb092442a08d08b476601dfb.jpg
- WBCs-v2.v2-v2.yolov8/test/images/EO_854638_jpg.rf.741d5a588a3b0ca24ea93c83f2ba12c6.jpg
- WBCs-v2.v2-v2.yolov8/test/images/EO_857139_jpg.rf.646411f6e6e613bec742aa9120796378.jpg
- WBCs-v2.v2-v2.yolov8/test/images/EO_859909_jpg.rf.eeccda8a0e9414872d6b04dddc0a67bd.jpg
- WBCs-v2.v2-v2.yolov8/test/images/EO_86009_jpg.rf.66ed8029bc222df26ee7cf2a3f068d63.jpg
- WBCs-v2.v2-v2.yolov8/test/images/EO_86072_jpg.rf.d9194869465adb9281896ce1fcbfacaa.jpg
- WBCs-v2.v2-v2.yolov8/test/images/EO_871360_jpg.rf.83ce6058709b102fef8657a382b55cf8.jpg
- WBCs-v2.v2-v2.yolov8/test/images/EO_872715_jpg.rf.34f8b09ac7351b9d2f01706d226140f7.jpg
- WBCs-v2.v2-v2.yolov8/test/images/EO_876956_jpg.rf.640b759aa70c5aeec699b148fabf82f8.jpg
- WBCs-v2.v2-v2.yolov8/test/images/EO_878834_jpg.rf.b493ca31bf158d464156642227bc68dc.jpg
- WBCs-v2.v2-v2.yolov8/test/images/EO_87992_jpg.rf.c2f409f170ac7edd22aa56a6f38badb8.jpg
- WBCs-v2.v2-v2.yolov8/test/images/EO_881033_jpg.rf.35b366405581238beab492ff60731ddd.jpg
- WBCs-v2.v2-v2.yolov8/test/images/EO_882148_jpg.rf.a157cbdaf86ff0c83ec90fab82a56af5.jpg
- WBCs-v2.v2-v2.yolov8/test/images/EO_891800_jpg.rf.0781cc76f96bab11751b5da5d37797a0.jpg
- WBCs-v2.v2-v2.yolov8/test/images/EO_897164_jpg.rf.769fcc0b3c3088a15104ebc7bb108d7a.jpg
- WBCs-v2.v2-v2.yolov8/test/images/EO_897485_jpg.rf.dcab695277d0e530e8a288ff9049a1c5.jpg
- WBCs-v2.v2-v2.yolov8/test/images/EO_908396_jpg.rf.acaf64c3d86ca51aa02f252d0976f9aa.jpg
- WBCs-v2.v2-v2.yolov8/test/images/EO_908932_jpg.rf.960ab02a4caf6c2443c3926aa4be83e3.jpg
- WBCs-v2.v2-v2.yolov8/test/images/EO_910358_jpg.rf.67ff3f4e4b174d3c1a824902d4e54b9c.jpg
- WBCs-v2.v2-v2.yolov8/test/images/EO_914393_jpg.rf.103bde1eff03becc6a353c7dfb4598a7.jpg
- WBCs-v2.v2-v2.yolov8/test/images/EO_917236_jpg.rf.3ff649429bca52e5fc695e59ea8079e5.jpg
- WBCs-v2.v2-v2.yolov8/test/images/EO_920899_jpg.rf.5c39410fc07efd6b222e2dd4f760c36e.jpg
- WBCs-v2.v2-v2.yolov8/test/images/EO_922606_jpg.rf.1efde078ef7772c2ff800c35e7c3cc3d.jpg
- WBCs-v2.v2-v2.yolov8/test/images/EO_922635_jpg.rf.7a0dd3239915355013a463767585e54a.jpg
- WBCs-v2.v2-v2.yolov8/test/images/EO_922775_jpg.rf.1c1f8268e99f1b0406eb4f91671c9095.jpg
- WBCs-v2.v2-v2.yolov8/test/images/EO_925092_jpg.rf.56ff7d6fd32e8e164dfce34414401ccb.jpg
- WBCs-v2.v2-v2.yolov8/test/images/EO_927123_jpg.rf.25c440c56a910c4ea6cf0fb820c96a40.jpg
- WBCs-v2.v2-v2.yolov8/test/images/EO_943343_jpg.rf.3748e7c2d4ef4277ab908d942a39183f.jpg
- WBCs-v2.v2-v2.yolov8/test/images/EO_94440_jpg.rf.d7a934fa42caddabb8b80b073457b5fe.jpg
- WBCs-v2.v2-v2.yolov8/test/images/EO_945493_jpg.rf.d76c65c5bca2006edf294c9027e58156.jpg
- WBCs-v2.v2-v2.yolov8/test/images/EO_948738_jpg.rf.82d7707c6dde10d540238f0237f7358a.jpg
- WBCs-v2.v2-v2.yolov8/test/images/EO_949664_jpg.rf.8982eca6094e875829ad0eb69fb02a73.jpg
- WBCs-v2.v2-v2.yolov8/test/images/EO_954266_jpg.rf.2456030c2edfe97a4102fc2a0a473a07.jpg
- WBCs-v2.v2-v2.yolov8/test/images/EO_95563_jpg.rf.a77d5182b0425511619b7a4ca100905a.jpg
- WBCs-v2.v2-v2.yolov8/test/images/EO_955654_jpg.rf.8e2482da55fb8f943db4c1a6f32d9da1.jpg
- WBCs-v2.v2-v2.yolov8/test/images/EO_960233_jpg.rf.ca75e34cd393ca5e481a40bd04be6c59.jpg
- WBCs-v2.v2-v2.yolov8/test/images/EO_962909_jpg.rf.2b56bdfd8f1a8b6b673e5a04080ca1e0.jpg
- WBCs-v2.v2-v2.yolov8/test/images/EO_962992_jpg.rf.836925f557eb49815d5332c4ce6c972c.jpg
- WBCs-v2.v2-v2.yolov8/test/images/EO_965826_jpg.rf.1ee4da27a6be55c272d86db94747ef4a.jpg
- WBCs-v2.v2-v2.yolov8/test/images/EO_967099_jpg.rf.04fc6f6697b9d2916eecc1fdc604be73.jpg
- WBCs-v2.v2-v2.yolov8/test/images/EO_969018_jpg.rf.7667f212e877c1a5b6594f20963f304a.jpg
- WBCs-v2.v2-v2.yolov8/test/images/EO_969286_jpg.rf.b36f1000178c41cb0b8e4bac2d3b1f7b.jpg
- WBCs-v2.v2-v2.yolov8/test/images/EO_969910_jpg.rf.6e0f922e670b966b1849a31fdb769a9c.jpg
- WBCs-v2.v2-v2.yolov8/test/images/EO_969948_jpg.rf.b7d7971d10d6a18340a105e32225c0c0.jpg
- WBCs-v2.v2-v2.yolov8/test/images/EO_975239_jpg.rf.b6c5200700ea5eb082e5fdfb54019895.jpg
- WBCs-v2.v2-v2.yolov8/test/images/EO_976763_jpg.rf.d8ec64d73e283399b97678f9faa58ace.jpg
- WBCs-v2.v2-v2.yolov8/test/images/EO_977622_jpg.rf.46991b8902e3a06de7c1f0f0c4d974bd.jpg
- WBCs-v2.v2-v2.yolov8/test/images/EO_986825_jpg.rf.1c5b401bd9aaa00ead524bbaff24fd48.jpg
- WBCs-v2.v2-v2.yolov8/test/images/EO_987314_jpg.rf.0b93e290c3d96d222b85ac7f1d6d8697.jpg
[truncated: 5,745 more entries]
