# Supplementary material for: Advanced leukocyte classification using attention mechanisms and dual channel U-Net architecture
Source: Sci Rep. 2025 Apr 22;15:13825. doi: 10.1038/s41598-025-96918-3 (PMC12015285; doi:10.1038/s41598-025-96918-3)
Supplement: Supplementary file 3 — Supplementary Information 3. [file 41598_2025_96918_MOESM3_ESM.zip › WBCs-v2.v2-v2.yolov8/data.yaml]

train: ../train/images
val: ../valid/images
test: ../test/images

nc: 6
names: ['Basophil', 'Eosinophil', 'Lymphocyte', 'Monocyte', 'Neutrophil', 'Platelet']
